# Supplementary material for: Seasonal variation of dung-associated arthropods in cattle pastures of Terceira Island (Azores): a year-round, event-based dataset
Source: Biodivers Data J. 2026 Apr 9;14:e186171. doi: 10.3897/BDJ.14.e186171 (PMC13087660; doi:10.3897/BDJ.14.e186171)
Supplement: Supplementary material 1 — List of identified species and subspecies [file bdj-14-e186171-s001.xlsx]

## Sheet: Sheet1
class	order	family	scientificName	establishmentMeans	Campus	Granja	Grand Total
Arachnida	Araneae	Agelenidae	Tegenaria pagana C. L. Koch, 1840	introduced	1		1
Arachnida	Araneae	Agelenidae	Textrix caudata L. Koch, 1872	introduced	2		2
Arachnida	Araneae	Araneidae	Zygiella x-notata (Clerck, 1757)	introduced		1	1
Arachnida	Araneae	Clubionidae	Clubiona terrestris Westring, 1851	introduced		1	1
Arachnida	Araneae	Dysderidae	Dysdera crocata C. L. Koch, 1838	introduced	1	11	12
Arachnida	Araneae	Linyphiidae	Agyneta fuscipalpa (C. L. Koch, 1836)	introduced	76		76
Arachnida	Araneae	Linyphiidae	Erigone atra Blackwall, 1833	introduced	4	16	20
Arachnida	Araneae	Linyphiidae	Erigone autumnalis Emerton, 1882	introduced	37	43	80
Arachnida	Araneae	Linyphiidae	Erigone dentipalpis (Wider, 1834)	introduced	102	368	470
Arachnida	Araneae	Linyphiidae	Mermessus bryantae (Ivie & Barrows, 1935)	introduced		10	10
Arachnida	Araneae	Linyphiidae	Mermessus fradeorum (Berland, 1932)	introduced	7	10	17
Arachnida	Araneae	Linyphiidae	Oedothorax fuscus (Blackwall, 1834)	introduced	143	470	613
Arachnida	Araneae	Linyphiidae	Ostearius melanopygius (O. Pickard-Cambridge, 1880)	introduced	12	8	20
Arachnida	Araneae	Linyphiidae	Palliduphantes schmitzi (Kulczynski, 1899)	native		1	1
Arachnida	Araneae	Linyphiidae	Prinerigone vagans (Audouin, 1826)	introduced	21	37	58
Arachnida	Araneae	Linyphiidae	Tenuiphantes tenuis (Blackwall, 1852)	introduced	7	120	127
Arachnida	Araneae	Lycosidae	Arctosa perita (Latreille, 1799)	introduced	5		5
Arachnida	Araneae	Lycosidae	Pardosa acorensis Simon, 1883	endemic		28	28
Arachnida	Araneae	Tetragnathidae	Pachygnatha degeeri Sundevall, 1830	introduced		34	34
Arachnida	Araneae	Thomisidae	Xysticus nubilus Simon, 1875	introduced	28		28
Arachnida	Araneae	Zodariidae	Zodarion atlanticum Pekár & Cardoso, 2005	introduced	12		12
Arachnida	Opiliones	Leiobunidae	Leiobunum blackwalli Meade, 1861	native		159	159
Arachnida	Opiliones	Sclerosomatidae	Homalenotus coriaceus (Simon, 1879)	native	1	5	6
Arachnida	Pseudoscorpiones	Neobisiidae	Neobisium maroccanum Beier, 1930	introduced	1		1
Chilopoda	Lithobiomorpha	Lithobiidae	Lithobius pilicornis pilicornis Newport, 1844	native		1	1
Chilopoda	Scolopendromorpha	Cryptopidae	Cryptops hortensis (Donovan, 1810)	native	8		8
Chilopoda	Scutigeromorpha	Scutigeridae	Scutigera coleoptrata (Linnaeus, 1758)	introduced	3		3
Diplopoda	Julida	Julidae	Cylindroiulus propinquus (Porat, 1870)	introduced	1		1
Diplopoda	Julida	Julidae	Ommatoiulus moreleti (Lucas, 1860)	introduced	43	6	49
Diplopoda	Polydesmida	Paradoxosomatidae	Oxidus gracilis (C.L. Koch, 1847)	introduced	1		1
Diplopoda	Polydesmida	Polydesmidae	Polydesmus coriaceus Porat, 1870	introduced	2		2
Insecta	Coleoptera	Anthicidae	Hirticollis quadriguttatus (Rossi, 1792)	native	5		5
Insecta	Coleoptera	Aphodiidae	Calamosternus granarius (Linnaeus, 1767)	introduced	37	4	41
Insecta	Coleoptera	Aphodiidae	Labarrus lividus (Olivier, 1789)	introduced	37		37
Insecta	Coleoptera	Apionidae	Aspidapion radiolus (Marsham, 1802)	introduced		3	3
Insecta	Coleoptera	Carabidae	Agonum muelleri muelleri (Herbst, 1784)	introduced		25	25
Insecta	Coleoptera	Carabidae	Amara aenea (De Geer, 1774)	introduced	2	4	6
Insecta	Coleoptera	Carabidae	Anisodactylus binotatus (Fabricius, 1787)	introduced		47	47
Insecta	Coleoptera	Carabidae	Bembidion semipunctatum (Donovan, 1806)	native		1	1
Insecta	Coleoptera	Carabidae	Bradycellus distinctus (Dejean, 1829)	introduced		1	1
Insecta	Coleoptera	Carabidae	Calosoma olivieri Dejean, 1831	native	2		2
Insecta	Coleoptera	Carabidae	Harpalus distinguendus distinguendus (Duftschmid, 1812)	introduced	3		3
Insecta	Coleoptera	Carabidae	Laemostenus complanatus (Dejean, 1828)	introduced	2		2
Insecta	Coleoptera	Carabidae	Notiophilus quadripunctatus Dejean, 1826	native	4	1	5
Insecta	Coleoptera	Carabidae	Ocys harpaloides (Audinet-Serville, 1821)	native		20	20
Insecta	Coleoptera	Carabidae	Paranchus albipes (Fabricius, 1796)	introduced	1	19	20
Insecta	Coleoptera	Carabidae	Pseudoophonus rufipes (De Geer, 1774)	introduced		5	5
Insecta	Coleoptera	Carabidae	Pterostichus vernalis (Panzer, 1796)	introduced		15	15
Insecta	Coleoptera	Carabidae	Stenolophus teutonus (Schrank, 1781)	native		20	20
Insecta	Coleoptera	Chrysomelidae	Chaetocnema hortensis (Fourcroy, 1785)	introduced	2	1	3
Insecta	Coleoptera	Chrysomelidae	Chrysolina bankii (Fabricius, 1775)	native		1	1
Insecta	Coleoptera	Chrysomelidae	Epitrix cucumeris (Harris, 1851)	introduced	1		1
Insecta	Coleoptera	Chrysomelidae	Epitrix hirtipennis (Melsheimer, 1847)	introduced	1		1
Insecta	Coleoptera	Chrysomelidae	Longitarsus kutscherai (Rye, 1872)	introduced		4	4
Insecta	Coleoptera	Chrysomelidae	Psylliodes marcida (Illiger, 1807)	native		2	2
Insecta	Coleoptera	Coccinellidae	Scymnus interruptus (Goeze, 1777)	native	2		2
Insecta	Coleoptera	Corylophidae	Sericoderus lateralis (Gyllenhal, 1827)	introduced	1		1
Insecta	Coleoptera	Curculionidae	Mecinus pascuorum (Gyllenhal, 1813)	introduced		1	1
Insecta	Coleoptera	Curculionidae	Otiorhynchus cribricollis Gyllenhal, 1834	introduced	2		2
Insecta	Coleoptera	Curculionidae	Sitona discoideus Gyllenhal, 1834	introduced	1	6	7
Insecta	Coleoptera	Curculionidae	Sitona obsoletus obsoletus (Gmelin, 1790)	introduced	2		2
Insecta	Coleoptera	Curculionidae	Tychius picirostris (Fabricius, 1787)	introduced	3	7	10
Insecta	Coleoptera	Dryophthoridae	Sphenophorus abbreviatus (Fabricius, 1787)	introduced		7	7
Insecta	Coleoptera	Dryopidae	Dryops algiricus (Lucas, 1846)	native		6	6
Insecta	Coleoptera	Elateridae	Aeolus melliculus moreleti Tarnier, 1860	introduced	35		35
Insecta	Coleoptera	Elateridae	Heteroderes azoricus (Tarnier, 1860)	endemic	20		20
Insecta	Coleoptera	Elateridae	Heteroderes vagus Candèze, 1893	introduced	33	4	37
Insecta	Coleoptera	Hydrophilidae	Cercyon haemorrhoidalis (Fabricius, 1775)	introduced	597	3095	3692
Insecta	Coleoptera	Hydrophilidae	Sphaeridium bipustulatum Fabricius, 1781	introduced	88	82	170
Insecta	Coleoptera	Malachiidae	Attalus lusitanicus lusitanicus Erichson, 1840	native	1		1
Insecta	Coleoptera	Nitidulidae	Carpophilus fumatus Boheman, 1851	introduced	8		8
Insecta	Coleoptera	Nitidulidae	Epuraea biguttata (Thunberg, 1784)	introduced		1	1
Insecta	Coleoptera	Nitidulidae	Omosita colon (Linnaeus, 1758)	introduced		1	1
Insecta	Coleoptera	Nitidulidae	Phenolia limbata tibialis (Boheman, 1851)	introduced		1	1
Insecta	Coleoptera	Ptiliidae	Ptenidium pusillum (Gyllenhal, 1808)	introduced	10	14	24
Insecta	Coleoptera	Scarabaeidae	Onthophagus medius (Kugelann, 1792)	introduced	39	4	43
Insecta	Coleoptera	Scarabaeidae	Onthophagus taurus (Schreber, 1759)	introduced	196	51	247
Insecta	Coleoptera	Staphylinidae	Aleochara bipustulata (Linnaeus, 1760)	uncertain	819	213	1032
Insecta	Coleoptera	Staphylinidae	Aleochara puberula Klug, 1833	uncertain	8		8
Insecta	Coleoptera	Staphylinidae	Aleochara verna Say, 1833	uncertain	15	1	16
Insecta	Coleoptera	Staphylinidae	Aloconota sulcifrons (Stephens, 1832)	uncertain	5	4	9
Insecta	Coleoptera	Staphylinidae	Amischa analis (Gravenhorst, 1802)	uncertain	114	31	145
Insecta	Coleoptera	Staphylinidae	Amischa forcipata Mulsant & Rey, 1873	uncertain	2	5	7
Insecta	Coleoptera	Staphylinidae	Anotylus nitidifrons (Wollaston, 1871)	uncertain	44	1	45
Insecta	Coleoptera	Staphylinidae	Anotylus nitidulus (Gravenhorst, 1802)	uncertain	23		23
Insecta	Coleoptera	Staphylinidae	Anotylus speculifrons (Kraatz, 1857)	uncertain	5		5
Insecta	Coleoptera	Staphylinidae	Astenus lyonessius (Joy, 1908)	uncertain		8	8
Insecta	Coleoptera	Staphylinidae	Atheta aeneicollis (Sharp, 1869)	uncertain	255	686	941
Insecta	Coleoptera	Staphylinidae	Atheta atramentaria (Gyllenhal, 1810)	uncertain	610	78	688
Insecta	Coleoptera	Staphylinidae	Atheta fungi (Gravenhorst, 1806)	uncertain	9	5	14
Insecta	Coleoptera	Staphylinidae	Atheta pasadenae Bernhauer, 1906	uncertain	5	11	16
Insecta	Coleoptera	Staphylinidae	Carpelimus corticinus (Gravenhorst, 1806)	uncertain		1	1
Insecta	Coleoptera	Staphylinidae	Carpelimus troglodytes troglodytes (Erichson, 1840)	uncertain		14	14
Insecta	Coleoptera	Staphylinidae	Carpelimus zealandicus (Sharp, 1900)	introduced	5	2	7
Insecta	Coleoptera	Staphylinidae	Carpelimus zealandicus (Sharp, 1900)	uncertain	3		3
Insecta	Coleoptera	Staphylinidae	Cordalia obscura (Gravenhorst, 1802)	uncertain	78	14	92
Insecta	Coleoptera	Staphylinidae	Gabrius nigritulus (Gravenhorst, 1802)	uncertain	1	1	2
Insecta	Coleoptera	Staphylinidae	Gyrohypnus fracticornis (Müller, 1776)	uncertain	9	5	14
Insecta	Coleoptera	Staphylinidae	Lithocharis nigriceps Kraatz, 1859	uncertain	3		3
Insecta	Coleoptera	Staphylinidae	Ocypus olens (Müller, 1764)	uncertain	1	1	2
Insecta	Coleoptera	Staphylinidae	Oligota pumilio Kiesenwetter, 1858	uncertain	4		4
Insecta	Coleoptera	Staphylinidae	Philonthus longicornis Stephens, 1832	uncertain	6	12	18
Insecta	Coleoptera	Staphylinidae	Pseudoplectus perplexus (Jacquelin du Val, 1854)	uncertain	2	9	11
Insecta	Coleoptera	Staphylinidae	Quedius curtipennis Bernhauer, 1908	uncertain	1		1
Insecta	Coleoptera	Staphylinidae	Quedius simplicifrons Fairmaire, 1862	uncertain		31	31
Insecta	Coleoptera	Staphylinidae	Rugilus orbiculatus (Paykull, 1789)	uncertain	16	65	81
Insecta	Coleoptera	Staphylinidae	Scopaeus portai Luze, 1910	uncertain	307	5	312
Insecta	Coleoptera	Staphylinidae	Tachyporus nitidulus (Fabricius, 1781)	uncertain	4	2	6
Insecta	Coleoptera	Staphylinidae	Trichiusa robustula Casey, 1893	uncertain		1	1
Insecta	Coleoptera	Staphylinidae	Xantholinus longiventris Heer, 1839	uncertain	2	9	11
Insecta	Dermaptera	Anisolabididae	Euborellia annulipes (Lucas, 1847)	introduced	243	49	292
Insecta	Dermaptera	Forficulidae	Forficula auricularia Linnaeus, 1758	introduced	12	8	20
Insecta	Hemiptera	Anthocoridae	Anthocoris nemoralis (Fabricius, 1794)	native	1		1
Insecta	Hemiptera	Aphididae	Saltusaphis scirpus Theobald, 1915	native		1	1
Insecta	Hemiptera	Cicadellidae	Anoscopus albifrons (Linnaeus, 1758)	native	4	1	5
Insecta	Hemiptera	Cicadellidae	Eupteryx filicum (Newman, 1853)	native		2	2
Insecta	Hemiptera	Cicadellidae	Euscelidius variegatus (Kirschbaum, 1858)	native	390	24	414
Insecta	Hemiptera	Cydnidae	Geotomus punctulatus (A. Costa, 1847)	native	19		19
Insecta	Hemiptera	Delphacidae	Kelisia ribauti Wagner, 1938	native	42	8	50
Insecta	Hemiptera	Delphacidae	Megamelodes quadrimaculatus (Signoret, 1865)	native	2	2	4
Insecta	Hemiptera	Miridae	Heterotoma planicornis (Pallas, 1772)	native	1	1	2
Insecta	Hemiptera	Miridae	Trigonotylus caelestialium (Kirkaldy, 1902)	native	1		1
Insecta	Hemiptera	Nabidae	Nabis pseudoferus ibericus Remane, 1962	native	7		7
Insecta	Hemiptera	Rhyparochromidae	Beosus maritimus (Scopoli, 1763)	native	3		3
Insecta	Hemiptera	Rhyparochromidae	Scolopostethus decoratus (Hahn, 1833)	native		1	1
Insecta	Hemiptera	Saldidae	Saldula palustris (Douglas, 1874)	native		3	3
Insecta	Hemiptera	Tingidae	Tingis auriculata (A. Costa, 1847)	introduced		2	2
Insecta	Hymenoptera	Formicidae	Cardiocondyla mauritanica Forel, 1890	introduced	6		6
Insecta	Hymenoptera	Formicidae	Hypoponera eduardi (Forel, 1894)	native	7	10	17
Insecta	Hymenoptera	Formicidae	Lasius grandis Forel, 1909	native	187	261	448
Insecta	Hymenoptera	Formicidae	Linepithema humile (Mayr, 1868)	introduced	20	2	22
Insecta	Hymenoptera	Formicidae	Monomorium carbonarium (Smith, 1858)	native	84	13	97
Insecta	Hymenoptera	Formicidae	Tetramorium caespitum (Linnaeus, 1758)	native	832		832
Insecta	Hymenoptera	Formicidae	Tetramorium caldarium (Roger, 1857)	introduced	38	39	77
Insecta	Lepidoptera	Geometridae	Ascotis fortunata azorica Pinker, 1971	endemic	2		2
Insecta	Lepidoptera	Tortricidae	Rhopobota naevana (Hübner, 1817)	introduced	5		5
Insecta	Orthoptera	Gryllidae	Eumodicogryllus bordigalensis (Latreille, 1804)	introduced		489	489
Insecta	Psocodea	Trichopsocidae	Trichopsocus clarus (Banks, 1908)	native	1		1
Insecta	Thysanoptera	Phlaeothripidae	Hoplothrips corticis (De Geer, 1773)	native	11	1	12
Insecta	Thysanoptera	Thripidae	Aptinothrips rufus (Haliday, 1836)	introduced	7		7
Insecta	Thysanoptera	Thripidae	Ceratothrips ericae (Haliday, 1836)	native	2		2
Insecta	Thysanoptera	Thripidae	Hercinothrips bicinctus (Bagnall, 1919)	introduced	1		1
Insecta	Thysanoptera	Thripidae	Thrips flavus Schrank, 1776	native	14		14
